# Supplementary material for: GPER Agonist G-1 Disrupts Tubulin Dynamics and Potentiates Temozolomide to Impair Glioblastoma Cell Proliferation
Source: Cells. 2021 Dec 7;10(12):3438. doi: 10.3390/cells10123438 (PMC8699794; doi:10.3390/cells10123438)
Supplement: Supplementary file 1 [file cells-10-03438-s001.zip]

Archive with 5 entries (5 files):
- LN229 DMSO 72h.AVI
- LN229 G1 72h.AVI
- Supplementary Figures.pdf
- U251 DMSO 72h.AVI
- U251 G1 72h.AVI
